# Supplementary material for: 3q26.2/MECOM Rearrangements by Pericentric Inv(3): Diagnostic Challenges and Clinicopathologic Features
Source: Cancers (Basel). 2023 Jan 11;15(2):458. doi: 10.3390/cancers15020458 (PMC9856433; doi:10.3390/cancers15020458)
Supplement: Supplementary file 1 [file cancers-15-00458-s001.zip]

Archive with 1 entries (1 files):
- cancers-2119101-supplementary.pdf
